# Supplementary material for: Wound Restorative Power of Halimeda macroloba/ Mesenchymal Stem Cells in Immunocompromised Rats via Downregulating Inflammatory/Immune Cross Talk
Source: Mar Drugs. 2023 May 30;21(6):336. doi: 10.3390/md21060336 (PMC10301341; doi:10.3390/md21060336)
Supplement: Supplementary file 1 [file marinedrugs-21-00336-s001.zip]

Archive with 1 entries (1 files):
- marinedrugs-2333700-supplementary.pdf
